# Supplementary material for: Fusobacterium nucleatum Aggravates the Progression of Colitis by Regulating M1 Macrophage Polarization via AKT2 Pathway
Source: Front Immunol. 2019 Jun 12;10:1324. doi: 10.3389/fimmu.2019.01324 (PMC6582778; doi:10.3389/fimmu.2019.01324)
Supplement: Supplementary file 1 [file Table_1.xlsx]

## Sheet: Sheet1
					Table 1 Baseline Characteristics of the Patients
				Characteristic	Normal control (n = 16)	Inactive UC (n = 11)	Active UC (n = 19)
				Sex
				Male	10	6	11
				Female	6	5	8
				Age (years ± SD)	34..4 ± 2.8	38.2 ±5.2	31.6± 2.7
				Disease duration (years ± SD)	-	4.3±0.5	4.0 ± 0.5
				Disease extent
				Extensive	-	5	9
				Left sided	-	3	6
				Proctitis	-	3	4
				Previous medication
				Infliximab	-	2	3
				5-aminosalicylic acid	-	5	10
				Azathioprine	-	1	2
				Corticosteroids	-	4	2
				None		4	6
				Pathological severity
				Grade 0–1	-	11	-
				Grade 2–5	-	-	19
