# Supplementary material for: Fusobacterium nucleatum Aggravates the Progression of Colitis by Regulating M1 Macrophage Polarization via AKT2 Pathway
Source: Front Immunol. 2019 Jun 12;10:1324. doi: 10.3389/fimmu.2019.01324 (PMC6582778; doi:10.3389/fimmu.2019.01324)
Supplement: Supplementary file 2 [file Table_2.xlsx]

## Sheet: Sheet1
Table 2. Gene primer set for RT-PCR
GENE	Sequence(5' to 3')
TNF-α Forward	GCCTCTTCTCATTCCTGCTTG
TNF-α Reverse	GGCCATTTGGGAACTTCTCA
IFNγ Forward	CCTCAAACTTGGCAATACTCA
IFNγ Reverse	CTCAAGTGGCATAGATGTGGA
IL-10 Forward	CGGGAAGACAATAACTGCACCC
IL-10 Reverse	CGGTTAGCAGTATGTTGTCCAGC
IL-12 Forward	CTCAGAAGCTAACCATCTCCTGG
IL-12 Reverse	CACAGGTGAGGTTCACTGTTTC
iNOS Forward	CTGCAGCACTTGGATCAGGAACCTG
iNOS Reverse	GGAGTAGCCTGTGTGCACCTGGAA
Arg1 Forward	AAGCCTGGTCTGCTGGAAAAA
Arg1 Reverse	CTGGTTGTCAGGGGAGTGTT
ZO-1 Forward	AGCGAACAGAAGGAGCG
ZO-1 Reverse	CTGCCAAACTATCTTGTGAAA
MCP-1 Forward	CCACAACCACCTCAAGCA
MCP-1 Recerse	TGAAAGGGAATACCATAACATC
AKT1 Forward	TGCACAAACGAGGGGAA
AKT1 Recerse	CGCTGATCCACATCCTGA
AKT2 Forward	GGCTCCCCTCTGTTCCA
AKT2 Recerse	CTCCCCACTTCACCCTCTT
AKT3 Forward	AAGCGGACGGGAATAAGT
AKT3 Recerse	TCAGGGATGTCAGAAGGTG
Pi3K Forward	GGCACAGACTTGGTGTTTT
Pi3K Recerse	TCCCCAGTACCATTCAGC
GAPDH Forward	AGGCCGGTGCTGAGTATGTC
GAPDH Recerse	TGCCTGCTTCACCACCTTCT
